# Supplementary material for: Metabolome analysis reveals a diversity of cancer tissues in advanced epithelial ovarian cancer
Source: Cancer Cell Int. 2021 Jun 16;21:314. doi: 10.1186/s12935-021-02014-7 (PMC8207638; doi:10.1186/s12935-021-02014-7)
Supplement: Supplementary file 1 — Additional file 1: Table S1. Absolute quantitative values of 116 compounds. [file 12935_2021_2014_MOESM1_ESM.xlsx]

## Sheet: Sheet1
ID	Compound name	Case1-PC	Case2-PC	Case3-PC	Case4-PC	Case5-PC	Case1-OMC	Case2-OMC	Case3-OMC	Case4-OMC	Case5-OMC	p-value (PCs vs. OMCs)
A_0001	NAD+	53.3897	127.779	74.6078	30.7359	34.7334	37.6391	93.7398	34.915	38.4979	27.0777	0.431
A_0002	cAMP	3.90404	0.696123	0.691401	0.651451	0.10704	1.13918	0.731952	0.312235	1.16297	0.615294	0.58
A_0003	cGMP	0.00937908	N.D.	N.D.	N.D.	0.00935376	0.00967918	N.D.	N.D.	N.D.	0.00813795	-
A_0004	NADH	8.14268	6.98593	5.90063	2.8913	2.93579	2.85589	6.28096	3.1733	3.06668	2.38413	0.204
A_0005	Xanthine	89.4755	47.459	104.214	54.6159	71.4801	20.1572	145.727	25.5648	42.4692	26.7836	0.445
A_0006	ADP-ribose	7.53124	2.51765	1.91622	4.69963	2.87122	6.46231	1.19816	3.68759	19.9947	16.4104	0.202
A_0007	Mevalonic acid	0.0232282	N.D.	N.D.	N.D.	N.D.	N.D.	N.D.	N.D.	N.D.	N.D.	-
A_0008	UDP-glucose	21.8703	123.85	80.934	21.2807	4.13025	31.1591	24.5176	39.5214	45.2495	38.6139	0.555
A_0009	Uric acid	204.073	117.617	244.239	230.336	345.768	141.11	122.923	235.221	116.678	151.799	0.125
A_0010	NADP+	2.02229	15.9697	8.22691	3.31865	2.99237	2.33459	8.12153	3.49961	2.34633	2.68454	0.378
A_0011	IMP	47.0563	96.8222	13.8074	6.5056	3.24554	32.6813	25.8625	8.61147	33.4612	24.5529	0.665
A_0012	Sedoheptulose 7-phosphate	18.8464	9.32682	5.21873	11.2719	4.17255	14.9351	3.02658	N.D.	9.66108	21.4996	0.615
A_0013	Glucose 6-phosphate	21.1289	26.3011	63.8179	14.5543	10.5372	11.7151	5.56748	9.35519	19.6006	18.4419	0.212
A_0014	Fructose 6-phosphate	7.24993	10.6806	18.8265	5.80252	3.6156	6.20565	2.28336	3.2353	7.08529	7.32656	0.218
A_0015	Fructose 1-phosphate	1.04671	N.D.	0.275609	17.5709	N.D.	43.0846	N.D.	N.D.	4.32528	1.31627	0.55
A_0016	Galactose 1-phosphate	4.72662	2.92885	17.0459	5.72551	1.72225	2.5616	1.56837	1.65665	4.22218	4.33219	0.272
A_0017	Glucose 1-phosphate	1.84071	3.18096	5.99951	2.47103	1.19884	1.57042	1.04966	0.789062	2.40929	2.88476	0.244
A_0018	Acetoacetyl CoA	N.D.	N.D.	N.D.	N.D.	N.D.	N.D.	N.D.	N.D.	N.D.	N.D.	-
A_0019	Acetyl CoA	0.293908	1.37144	2.9167	0.210961	0.054407	0.28339	0.471301	0.0660364	0.352053	0.254906	0.276
A_0020	Folic acid	N.D.	N.D.	N.D.	N.D.	N.D.	N.D.	N.D.	0.0688346	N.D.	N.D.	-
A_0021	Ribose 5-phosphate	21.6152	6.59955	5.77357	22.4392	4.97143	16.3811	9.78733	5.84593	32.6982	27.7829	0.369
A_0022	CoA	3.19875	6.19305	4.65326	0.344504	0.373307	3.73063	6.18647	0.360081	2.68224	1.87361	0.995
A_0023	Ribose 1-phosphate	4.91789	2.85518	12.681	5.40567	0.239372	5.47746	5.50585	1.94551	23.2511	9.72107	0.39
A_0024	Ribulose 5-phosphate	28.3603	5.81861	4.98814	18.9902	4.46708	17.9858	7.09372	3.09016	21.9265	24.7802	0.713
A_0025	Xylulose 5-phosphate	23.376	1.6557	0.889746	12.8467	N.D.	11.1599	N.D.	N.D.	7.59323	20.073	0.636
A_0026	Erythrose 4-phosphate	N.D.	N.D.	N.D.	N.D.	N.D.	N.D.	N.D.	N.D.	N.D.	N.D.	-
A_0027	HMG CoA	N.D.	0.206689	0.608008	0.131402	N.D.	0.119584	0.121445	0.129715	0.182669	N.D.	0.351
A_0028	Glyceraldehyde 3-phosphate	N.D.	N.D.	0.526991	N.D.	N.D.	N.D.	N.D.	N.D.	N.D.	1.27185	-
A_0029	NADPH	1.66655	1.55072	1.46589	1.70615	1.78076	1.55132	N.D.	1.58994	1.58125	1.43937	0.191
A_0030	Malonyl CoA	0.0816222	N.D.	N.D.	N.D.	N.D.	N.D.	0.0987643	N.D.	N.D.	0.0696771	-
A_0031	Phosphocreatine	5.96031	N.D.	0.208903	9.18346	5.2261	20.4928	N.D.	2.24918	3.47953	1.50544	0.737
A_0032	XMP	24.2607	1.90514	1.3515	0.395083	1.57096	1.45267	6.73059	1.71597	0.605028	0.28376	0.468
A_0033	Dihydroxyacetone phosphate	47.4977	33.516	56.7007	87.4617	21.2271	25.3247	12.5261	25.906	52.3542	73.1739	0.489
A_0034	Adenylosuccinic acid	33.346	105.081	13.4777	0.861132	2.51739	13.9572	85.9505	2.0003	7.11472	4.20811	0.747
A_0035	Fructose 1,6-diphosphate	12.0187	24.9961	46.6699	44.295	3.21098	16.6648	3.44219	6.65598	45.0513	51.6954	0.911
A_0036	6-Phosphogluconic acid	1.08437	5.11581	22.3923	3.04741	2.44069	0.814209	0.670728	2.23554	4.89948	12.239	0.578
A_0037	N-Carbamoylaspartic acid	0.0634714	0.00417946	1.58953	0.490221	0.468056	0.0746698	N.D.	2.41051	0.392272	0.215764	0.704
A_0038	PRPP	5.53695	2.41152	1.09076	0.217545	0.2944	1.8382	2.08844	0.332245	3.96476	1.76817	0.93
A_0039	2-Phosphoglyceric acid	0.309189	0.264097	0.202666	1.13691	0.986496	0.349813	0.186365	0.313766	0.305411	0.602538	0.331
A_0040	2,3-Diphosphoglyceric acid	7.80936	47.0013	5.1427	8.925	6.96003	27.6243	10.071	16.8606	31.1689	35.4982	0.361
A_0041	3-Phosphoglyceric acid	1.89446	1.51361	0.745035	10.9087	9.03891	2.83963	0.535357	1.9437	1.9684	4.85209	0.338
A_0042	Phosphoenolpyruvic acid	N.D.	N.D.	N.D.	2.10773	1.94972	N.D.	N.D.	N.D.	N.D.	0.70679	-
A_0043	GMP	210.673	116.073	68.827	5.86018	19.0784	34.7969	143.688	44.9386	48.4596	46.313	0.645
A_0044	AMP	705.496	932.685	445.378	12.3237	27.8024	139.092	879.16	52.3923	163.714	142.154	0.547
A_0045	2-Oxoisovaleric acid	4.95993	N.D.	2.00823	3.60555	12.2473	3.40059	N.D.	9.93928	2.33931	1.80679	0.662
A_0046	GDP	58.787	29.6007	16.9081	5.92607	0.642452	17.4388	36.6422	7.70778	20.2127	6.40685	0.702
A_0047	Lactic acid	25581.9	20424.5	27772.7	9726.65	13390.7	10874.2	20205.2	12782.5	13374	5745.29	0.148
A_0048	ADP	182.764	330.838	349.978	42.5392	23.8042	63.8141	159.716	117.915	132.22	73.2458	0.335
A_0049	GTP	34.6557	24.2005	32.5768	31.9631	2.54176	20.2881	14.9033	28.5901	40.8958	8.99667	0.771
A_0050	Glyoxylic acid	N.D.	N.D.	N.D.	N.D.	N.D.	N.D.	N.D.	N.D.	N.D.	N.D.	-
A_0051	ATP	87.9459	212.174	606.083	193.659	31.8595	58.5208	46.3002	380.263	223.702	74.7778	0.579
A_0052	Glycerol 3-phosphate	382.635	39.8762	128.958	74.1161	57.9925	25.9955	109.344	55.5639	128.972	161.654	0.577
A_0053	Glycolic acid	8.31179	5.68157	3.07653	7.75123	8.53944	8.1554	2.2009	5.28241	N.D.	2.45977	0.267
A_0054	Pyruvic acid	33.3593	14.246	14.9169	19.8677	32.5166	19.4375	21.8185	31.4988	15.0696	36.2976	0.757
A_0055	N-Acetylglutamic acid	45.7082	6.28052	1.01517	0.33691	0.206349	24.2309	7.49497	0.428342	2.71191	0.46876	0.725
A_0056	2-Hydroxyglutaric acid	38.2741	13.4273	8.98093	4.10971	12.046	13.5384	5.18819	12.5632	7.11553	4.3766	0.328
A_0057	Carbamoylphosphate	N.D.	N.D.	N.D.	N.D.	N.D.	N.D.	N.D.	N.D.	N.D.	N.D.	-
A_0058	Succinic acid	418.101	528.259	419.259	115.142	145.127	113.283	579.854	161.814	219.237	130.278	0.501
A_0059	Malic acid	322.783	486.276	151.799	145.802	84.015	302.465	511.982	103.597	143.155	136.968	0.989
A_0060	2-Oxoglutaric acid	12.6674	N.D.	N.D.	N.D.	20.1809	4.67096	N.D.	7.2027	N.D.	N.D.	-
A_0061	Fumaric acid	102.964	166.603	24.6974	31.3367	25.0744	76.3239	171.413	21.5974	27.6826	36.6726	0.934
A_0062	Citric acid	134.978	163.891	90.3197	165.919	272.023	211.293	50.1463	82.3378	123.28	144.629	0.321
A_0063	cis-Aconitic acid	1.10286	1.40419	0.846586	1.65541	3.45771	1.40138	0.18306	0.837457	1.20173	1.29894	0.217
A_0064	Isocitric acid	N.D.	N.D.	N.D.	N.D.	N.D.	N.D.	N.D.	N.D.	N.D.	N.D.	-
C_0001	Urea	5057.27	3035.89	4795.26	4055.32	6526.12	2406.32	2955.07	3530.84	2367.7	3129.54	0.031
C_0002	Gly	9681.69	5059.45	3328.59	1280.46	1404.9	2927.82	7186.67	1440.58	1160.52	1029.08	0.491
C_0003	Putrescine	42.8269	87.7483	46.6115	2.8819	N.D.	24.9852	104.572	3.97307	9.20301	2.65879	0.559
C_0004	Sarcosine	13.9454	7.32127	11.9293	N.D.	N.D.	5.21502	11.9646	4.26945	3.97435	N.D.	0.151
C_0005	β-Ala	115.023	18.1194	226.717	22.4082	17.2613	39.74	27.5612	55.9366	65.436	27.6801	0.428
C_0006	Ala	3162.39	3579.99	2517.07	661.403	1194	1377.84	6068	1254.23	847.108	523.159	0.864
C_0007	N,N-Dimethylglycine	11.9559	4.64456	6.43708	3.72896	5.99717	4.24415	5.00687	4.00928	3.50228	2.95712	0.148
C_0008	γ-Aminobutyric acid	741.829	47.6162	701.232	490.364	6.85859	84.0854	50.9148	405.552	377.005	8.93183	0.279
C_0009	Choline	1098.99	306.745	273.161	411.704	358.983	547.525	709.398	167.628	251.859	228.632	0.577
C_0010	Ser	1034.53	968.948	900.54	312.399	350.985	370.378	2264.27	395.214	167.815	218.019	0.946
C_0011	Carnosine	14.5279	N.D.	3.7518	N.D.	N.D.	2.41806	N.D.	N.D.	2.05472	4.46717	-
C_0012	Creatinine	82.1398	40.9514	38.5862	49.6263	63.48	45.4908	44.5795	27.3553	31.7176	34.9097	0.09
C_0013	Pro	1909.46	915.686	866.381	259.569	557.014	889.019	1411.42	398.026	707.671	223.121	0.627
C_0014	Betaine	1796.51	75.2055	396.812	1346.64	110.976	404.175	91.7225	352.392	1912.48	73.9446	0.725
C_0015	Val	1112.66	534.467	711.715	294.152	587.883	356.462	973.953	464.775	363.057	199.156	0.377
C_0016	Homoserine	3.33834	N.D.	2.03772	N.D.	N.D.	N.D.	3.08083	N.D.	N.D.	N.D.	-
C_0017	Thr	1496.19	1010.29	526.518	217.627	448.804	533.038	1489.23	330.782	300.288	178.139	0.613
C_0018	Betaine aldehyde	0.920348	0.252633	N.D.	N.D.	0.135124	N.D.	0.792094	N.D.	N.D.	N.D.	-
C_0019	Cys	621.468	355.462	135.685	N.D.	9.40941	234.475	733.943	11.3686	98.4165	13.0294	0.754
C_0020	Hydroxyproline	105.07	58.2274	54.211	24.2889	27.3006	61.2086	91.9017	17.4768	69.3718	23.5892	0.958
C_0021	Creatine	2236.6	747.905	1463.4	406.288	340.054	1022.75	270.221	362.344	676.613	481.222	0.269
C_0022	Ile	609.781	261.932	331.541	122.578	230.369	156.36	461.354	178.262	169.302	70.7359	0.354
C_0023	Leu	1334.06	515.283	735.571	234.314	468.952	377.46	883.769	432.16	352.044	158.065	0.362
C_0024	Asn	672.084	455.059	370.666	66.9492	102.352	225.952	605.921	196.407	128.539	79.9992	0.574
C_0025	Ornithine	43.5894	93.9366	356.017	81.3732	204.2	23.9977	46.2074	244.213	44.2453	31.2494	0.304
C_0026	Asp	518.748	718.2	656.349	580.834	209.857	629.659	664.852	437.967	398.918	630.317	0.886
C_0027	Homocysteine	N.D.	N.D.	1.56078	N.D.	N.D.	N.D.	N.D.	N.D.	N.D.	N.D.	-
C_0028	Adenine	2.30585	2.57139	3.01557	N.D.	1.33605	N.D.	4.27123	N.D.	N.D.	N.D.	-
C_0029	Hypoxanthine	1981.51	562.019	270.736	274.054	152.803	768.625	1767.92	60.7679	296.882	267.338	0.973
C_0030	Spermidine	14.2707	12.8781	19.0653	3.26193	0.757167	6.35076	12.9232	6.05825	7.54821	3.099	0.482
C_0031	Gln	5352.13	4934.05	1284.05	305.707	237.988	2896.98	5086.55	419.449	893.152	787.74	0.784
C_0032	Lys	1211.03	760.458	1032.1	325.562	764.398	410.426	1053.7	553.705	330.925	218.22	0.182
C_0033	Glu	8549.93	7432.82	6835.93	2400.57	1770.24	4213.01	8640.65	2089.69	3533.8	2687.12	0.537
C_0034	Met	302.574	79.4264	63.8814	35.1228	85.7209	93.8075	166.698	54.9572	55.9582	29.6438	0.561
C_0035	Guanine	132.055	19.0447	N.D.	N.D.	N.D.	72.4214	N.D.	N.D.	4.62611	6.18262	-
C_0036	His	382.622	235.908	164.264	78.2433	186.503	140.553	441.518	131.019	93.1329	62.1032	0.685
C_0037	Carnitine	599.57	278.423	335.931	393.973	54.8831	128.051	542.19	180.097	207.167	47.9982	0.389
C_0038	Phe	576.45	224.933	247.184	82.6611	209.511	181.686	386	176.337	135.104	64.2826	0.445
C_0039	Arg	722.26	350.254	184.014	121.989	202.506	238.775	579.641	85.4346	178.942	100.998	0.588
C_0040	Citrulline	16.6123	25.686	10.6324	16.4106	61.7734	9.96293	26.6314	21.6672	11.6921	10.2796	0.348
C_0041	Tyr	499.975	244.633	202.685	86.8537	217.597	148.434	436.952	154.115	109.564	59.5589	0.49
C_0042	S-Adenosylhomocysteine	14.4471	7.11655	8.43429	5.89667	3.36173	11.9983	7.75672	3.49921	6.0499	7.29307	0.827
C_0043	Spermine	7.5306	10.2603	7.32821	N.D.	N.D.	0.72679	8.14791	0.128685	0.824631	N.D.	0.045
C_0044	Trp	142.557	71.6169	76.2551	28.4802	79.163	30.0441	119.784	39.0276	37.0973	18.5877	0.266
C_0045	Cystathionine	82.6325	531.319	127.832	N.D.	N.D.	46.1159	1428.05	17.8786	N.D.	N.D.	0.651
C_0046	Adenosine	180.285	36.6057	13.6901	84.2452	77.2098	154.339	30.4503	5.98231	89.184	104.273	0.97
C_0047	Inosine	672.493	90.3655	152.147	239.546	57.1041	671.891	194.624	21.0558	290.51	334.885	0.707
C_0048	Guanosine	158.079	8.34398	5.08359	33.8361	32.0826	124.953	13.1153	2.34638	36.8489	55.0122	0.978
C_0049	Argininosuccinic acid	17.0393	30.3557	2.90151	N.D.	N.D.	9.71922	22.2096	N.D.	5.05537	N.D.	0.667
C_0050	Glutathione (GSSG)	354.409	177.773	291.33	4.07294	125.095	184.879	141.805	158.447	151.057	386.753	0.86
C_0051	Glutathione (GSH)	3376.94	2711.79	459.992	N.D.	29.8483	859.565	2922.48	38.8982	661.24	223.215	0.501
C_0052	S-Adenosylmethionine	32.927	35.6322	47.4518	4.20892	6.47765	14.2757	39.8274	8.43595	9.54468	4.38841	0.374
PC, primary cancer; OMC, omental metastatic cancer; N.D., not detected; P-value was calculated by Welch’s t-test.
